# Supplementary material for: Quantifying interflake ordering in graphene oxide films via wide-angle X-ray scattering analysis
Source: J Appl Crystallogr. 2025 Nov 26;58(Pt 6):2105–11. doi: 10.1107/S1600576725008714 (PMC12810526; doi:10.1107/S1600576725008714)
Supplement: Supplementary file 3 [file j-58-02105-sup3.txt]

       1     360 Start pixel = (       1       1)
 2.52092E+01
 2.51838E+01
 2.24848E+01
 1.37230E+01
 2.30532E+01
 2.05665E+01
 2.48439E+01
 3.33677E+01
 2.03552E+01
 2.16697E+01
 2.02037E+01
 2.23978E+01
 2.39585E+01
 2.00216E+01
 2.04350E+01
 2.68474E+01
 2.12938E+01
 2.06381E+01
 1.68290E+01
 1.54799E+01
 1.88234E+01
 1.69168E+01
 1.94470E+01
 2.15913E+01
 2.12501E+01
 1.81031E+01
 2.19254E+01
 1.89392E+01
 1.67521E+01
 1.99977E+01
 2.13062E+01
 2.44990E+01
 1.95884E+01
 1.91717E+01
 2.08606E+01
 1.40234E+01
 2.27096E+01
 2.10291E+01
 1.80845E+01
 1.46832E+01
 2.10237E+01
 2.15329E+01
 2.24107E+01
 2.01296E+01
 1.98445E+01
 1.92971E+01
 1.90113E+01
 1.84583E+01
 2.19896E+01
 1.78916E+01
 1.83416E+01
 1.99021E+01
 2.09769E+01
 2.41079E+01
 1.74944E+01
 1.57899E+01
 1.78598E+01
 1.84818E+01
 2.07690E+01
 2.11219E+01
 1.75591E+01
 1.77944E+01
 2.18978E+01
 1.86003E+01
 2.40387E+01
 2.40986E+01
 2.60681E+01
 2.86555E+01
 3.98284E+01
 3.62911E+01
 4.34891E+01
 4.63005E+01
 5.55728E+01
 5.40122E+01
 5.50097E+01
 5.97879E+01
 7.15683E+01
 1.11874E+02
 1.42375E+02
 1.32163E+02
 1.18658E+02
 1.41223E+02
 3.26170E+02
 1.57365E+02
 1.49613E+02
 1.33802E+02
 1.04047E+02
 9.79133E+01
 1.05157E+02
 1.01837E+02
 9.98250E+01
 7.07416E+01
 5.79407E+01
 5.12107E+01
 4.72617E+01
 4.81555E+01
 5.44349E+01
 3.74987E+01
 3.66462E+01
 2.99621E+01
 3.56323E+01
 3.29726E+01
 2.75670E+01
 2.89020E+01
 2.36662E+01
 2.68749E+01
 2.80454E+01
 2.51874E+01
 2.20921E+01
 2.25252E+01
 2.45303E+01
 2.42567E+01
 2.37742E+01
 2.55813E+01
 2.31571E+01
 2.21260E+01
 2.58492E+01
 2.24947E+01
 2.10860E+01
 2.26996E+01
 2.21949E+01
 2.21917E+01
 3.07127E+01
 3.05487E+01
 2.78812E+01
 2.97119E+01
 3.09667E+01
 3.55855E+01
 2.20901E+01
 1.80798E+01
 2.39322E+01
 2.15853E+01
 2.46304E+01
 2.03751E+01
 2.51596E+01
 2.38910E+01
 2.55246E+01
 2.05396E+01
 2.21340E+01
 2.24268E+01
 2.43458E+01
 2.60251E+01
 2.31004E+01
 2.29763E+01
 1.93399E+01
 2.13958E+01
 2.21326E+01
 2.02889E+01
 2.39407E+01
 1.89396E+01
 2.15594E+01
 1.73995E+01
 2.34681E+01
 2.48947E+01
 2.48019E+01
 2.21675E+01
 2.40768E+01
 2.16164E+01
 2.14124E+01
 2.16145E+01
 2.11775E+01
 2.44670E+01
 2.07936E+01
 2.08559E+01
 2.51930E+01
 2.38528E+01
 1.79767E+01
 1.95246E+01
 2.13753E+01
 2.54738E+01
 1.96319E+01
 2.03958E+01
 1.80079E+01
 2.25051E+01
 2.17261E+01
 2.00872E+01
 2.34835E+01
 2.05044E+01
 2.07489E+01
 1.95205E+01
 1.96420E+01
 2.16191E+01
 2.25407E+01
 2.19375E+01
 2.12285E+01
 1.38101E+01
 1.90353E+01
 2.05291E+01
 2.16995E+01
 2.24917E+01
 2.52078E+01
 2.34510E+01
 1.93417E+01
 1.90415E+01
 2.23232E+01
 2.15889E+01
 1.99524E+01
 1.93912E+01
 2.27593E+01
 1.58491E+01
 1.93485E+01
 1.33963E+01
 1.58240E+01
 1.93549E+01
 2.03906E+01
 1.67430E+01
 1.96673E+01
 2.18827E+01
 1.61037E+01
 1.96283E+01
 1.78830E+01
 1.94485E+01
 1.79732E+01
 1.93143E+01
 1.92594E+01
 2.07436E+01
 1.59772E+01
 1.41153E+01
 2.07277E+01
 1.98875E+01
 2.07444E+01
 2.27965E+01
 1.68097E+01
 1.70697E+01
 1.81249E+01
 1.43825E+01
 1.67904E+01
 1.70674E+01
 1.86205E+01
 1.21222E+01
 1.94645E+01
 1.82884E+01
 1.54452E+01
 1.19494E+01
 1.98467E+01
 1.20569E+01
 2.17217E+01
 2.99999E+01
 2.17933E+01
 1.76111E+01
 1.79083E+01
 2.54961E+01
 2.72286E+01
 3.42485E+01
 2.89858E+01
 2.52938E+01
 3.35015E+01
 3.18551E+01
 3.29400E+01
 5.84367E+01
 5.77683E+01
 5.89564E+01
 7.62545E+01
 9.50827E+01
 1.25800E+02
 1.69630E+02
 4.18750E+02
 1.37986E+03
 1.41202E+03
 1.03939E+03
 1.11818E+03
 1.18398E+03
 1.24768E+03
 1.77975E+03
 2.07448E+03
 1.83251E+03
 1.90713E+03
 1.38634E+03
 9.01379E+02
 5.82381E+02
 3.72648E+02
 3.27988E+02
 2.75043E+02
 2.17234E+02
 1.64669E+02
 1.36758E+02
 9.15528E+01
 6.86453E+01
 7.48718E+01
 5.75001E+01
 6.61190E+01
 5.23848E+01
 3.94775E+01
 4.17565E+01
 3.67185E+01
 3.79070E+01
 3.12849E+01
 3.83311E+01
 3.78136E+01
 2.64630E+01
 3.29368E+01
 2.91787E+01
 2.56106E+01
 3.14155E+01
 2.10045E+01
 2.32931E+01
 2.31322E+01
 2.31235E+01
 2.28044E+01
 2.24532E+01
 2.34377E+01
 2.26886E+01
 2.29927E+01
 2.00030E+01
 2.55924E+01
 2.21042E+01
 2.25981E+01
 2.19398E+01
 2.45469E+01
 2.44013E+01
 2.33211E+01
 2.58443E+01
 1.93484E+01
 1.78556E+01
 2.08973E+01
 2.16236E+01
 2.03017E+01
 2.32380E+01
 2.61822E+01
 2.24761E+01
 2.10609E+01
 2.07760E+01
 2.36018E+01
 2.49647E+01
 1.99918E+01
 2.57133E+01
 2.54540E+01
 2.58056E+01
 2.71918E+01
 2.49099E+01
 2.51859E+01
 2.25432E+01
 1.74055E+01
 2.65495E+01
 2.34776E+01
 2.20434E+01
 2.39527E+01
 2.57524E+01
 2.49907E+01
 2.18135E+01
 2.19950E+01
 2.50990E+01
 2.35601E+01
 2.17355E+01
 2.23612E+01
 2.32533E+01
 2.08069E+01
 1.97466E+01
 2.35401E+01
 2.06576E+01
 2.28030E+01
 2.24028E+01
 2.00059E+01
 2.39355E+01
 2.63175E+01
 2.47407E+01
 2.69843E+01
 2.62981E+01
 2.18030E+01
 2.50788E+01
